# Supplementary material for: Managing the COVID-19 Pandemic: Experience of Managers in Healthcare: A Narrative Inquiry
Source: Healthcare (Basel). 2024 Feb 9;12(4):447. doi: 10.3390/healthcare12040447 (PMC10887853; doi:10.3390/healthcare12040447)
Supplement: Supplementary file 1 [file healthcare-12-00447-s001.zip]

Archive with 1 entries (1 files):
- healthcare-2850210-supplementary.pdf
